# Supplementary material for: Association study and expression analysis of CYP4A11 gene copy number variation in Chinese cattle
Source: Sci Rep. 2017 May 11;7:46599. doi: 10.1038/srep46599 (PMC5425913; doi:10.1038/srep46599)
Supplement: Supplementary Dataset 1 [file srep46599-s1.xls]

## Sheet: Sheet6
Breed
Jianxian			Qinchuan			Nanyang			Jinnan			Luxi			Chinese Red Steppe
Sample number	2-ΔΔCt	CNV type	Sample number	2-ΔΔCt	CNV type	Sample number	2-ΔΔCt	CNV type	Sample number	2-ΔΔCt	CNV type	Sample number	2-ΔΔCt	CNV type	Sample number	2-ΔΔCt	CNV type
1	0.91	Normal	1	1.94	Gain	1	1.18	Normal	1	0.49	Normal	1	0.96	Normal	1	1.36	Normal
2	1.04	Normal	2	1.33	Normal	2	0.88	Normal	2	0.47	Loss	2	1.97	Gain	2	0.98	Normal
3	1.76	Gain	3	1.17	Normal	3	1.61	Normal	3	0.29	Loss	3	1.71	Gain	3	0.55	Loss
4	1.12	Normal	4	2.2	Gain	4	1.46	Normal	4	0.41	Loss	4	1.04	Normal	4	0.47	Loss
5	0.86	Normal	5	1.41	Gain	5	1.34	Normal	5	0.41	Loss	5	1.06	Normal	5	1.03	Normal
6	0.75	Normal	6	1.49	Gain	6	1.87	Gain	6	0.28	Loss	6	0.93	Normal	6	0.66	Normal
7	0.94	Normal	7	1.43	Gain	7	2.68	Gain	7	0.4	Loss	7	1.44	Gain	7	0.6	Loss
8	0.89	Normal	8	1.7	Gain	8	1.97	Gain	8	0.42	Loss	8	1.72	Gain	8	1.28	Normal
9	1.3	Normal	9	1.39	Normal	9	2.04	Gain	9	0.64	Normal	9	1.3	Gain	9	2.34	Gain
10	0.75	Normal	10	1.32	Normal	10	1.27	Normal	10	0.39	Loss	10	1.5	Gain	10	2.65	Gain
11	1.09	Normal	11	0.83	Normal	11	2.96	Gain	11	0.28	Loss	11	1.19	Gain	11	1.16	Normal
12	0.97	Normal	12	1.21	Normal	12	0.95	Normal	12	0.37	Loss	12	1.92	Gain	12	1.61	Gain
13	1.03	Normal	13	1.08	Normal	13	1.08	Normal	13	0.9	Normal	13	1.22	Gain	13	0.66	Normal
14	1.2	Normal	14	1.27	Normal	14	1.49	Normal	14	0.62	Normal	14	0.93	Normal	14	1.16	Normal
15	0.96	Normal	15	1	Normal	15	1.17	Normal	15	0.58	Normal	15	1.33	Normal	15	2.26	Gain
16	0.79	Normal	16	1.4	Gain	16	1.93	Gain	16	0.72	Normal	16	1.54	Normal	16	1.51	Normal
17	0.82	Normal	17	1.17	Normal	17	1.02	Normal	17	0.93	Normal	17	1.67	Normal	17	1.31	Normal
18	0.96	Normal	18	1.09	Normal	18	1.79	Gain	18	0.74	Normal	18	1.56	Normal	18	1.02	Normal
19	1.08	Normal	19	1.6	Gain	19	1.46	Normal	19	0.64	Normal	19	1.78	Normal	19	1.33	Normal
20	1.28	Normal	20	0.93	Normal	20	1.22	Normal	20	0.68	Normal	20	1.31	Normal	20	0.96	Normal
21	0.83	Normal	21	1.24	Normal	21	1.39	Normal	21	0.83	Normal	21	1.43	Normal	21	0.66	Normal
22	0.94	Normal	22	1.71	Gain	22	1.12	Normal	22	0.69	Normal	22	2.81	Gain	22	0.75	Normal
23	1.78	Gain	23	1.29	Normal	23	1.2	Normal	23	0.8	Normal	23	1.65	Normal	23	1.11	Normal
24	0.7	Loss	24	1.05	Normal	24	1.05	Normal	24	0.79	Normal	24	1.32	Normal	24	1.87	Gain
25	0.9	Normal	25	1.29	Normal	25	1.27	Normal	25	0.73	Normal	25	1.39	Normal	25	1.92	Gain
26	0.71	Loss	26	1.29	Normal	26	1.56	Normal	26	0.51	Normal	26	1.77	Normal	26	1.35	Normal
27	0.72	Normal	27	1.3	Normal	27	1.31	Normal	27	1.41	Normal	27	1.72	Normal	27	1.83	Gain
28	0.99	Normal	28	1.98	Gain	28	1.22	Normal	28	2	Normal	28	0.91	Normal	28	1.47	Normal
29	1.02	Normal	29	1.81	Gain	29	0.83	Normal	29	1.65	Normal	29	0.59	Loss	29	2.15	Gain
30	0.83	Normal	30	1.31	Normal	30	1.19	Normal	30	4.72	Gain	30	1	Normal	30	1.1	Normal
31	0.99	Normal	31	1.36	Normal	31	0.39	Loss	31	2	Normal	31	0.96	Normal	31	2.07	Gain
32	1.25	Normal	32	0.98	Normal	32	1.34	Normal	32	1.75	Normal	32	1.19	Gain	32	1.09	Normal
33	1.01	Normal	33	1.38	Normal	33	1.31	Normal	33	1.34	Normal	33	0.96	Normal	33	1.45	Normal
34	0.89	Normal	34	1.46	Gain	34	1.19	Normal	34	1.29	Normal	34	0.94	Normal	34	0.95	Normal
35	0.77	Normal	35	1.26	Normal	35	0.71	Normal	35	2.18	Gain	35	1.03	Normal	35	1.01	Normal
36	1.07	Normal	36	1.24	Normal	36	1.22	Normal	36	2.4	Gain	36	0.82	Loss	36	1.03	Normal
37	1.11	Normal	37	1.39	Normal	37	1	Normal	37	1.63	Normal	37	1.53	Gain	37	1.76	Gain
38	0.79	Normal	38	1.23	Normal	38	1.19	Normal	38	1.13	Normal	38	0.82	Loss	38	1.4	Normal
39	0.69	Loss	39	1.13	Normal	39	1.02	Normal	39	1.34	Normal	39	0.79	Loss	39	1.02	Normal
40	0.81	Normal	40	1.07	Normal	40	1.17	Normal	40	2.61	Gain	40	0.58	Loss	40	1.19	Normal
41	1.22	Normal	41	1.57	Gain	41	1.09	Normal	41	0.8	Normal	41	1.46	Normal	41	3.44	Gain
42	1.54	Gain	42	0.78	Normal	42	1.54	Normal	42	0.81	Normal	42	0.48	Loss	42	0.94	Normal
43	1.24	Normal	43	1.04	Normal	43	1.03	Normal	43	1.16	Normal	43	1.07	Normal	43	1.01	Normal
44	1.21	Normal	44	1.15	Normal	44	0.86	Normal	44	0.7	Normal	44	2.58	Gain	44	0.3	Loss
45	1.44	Gain	45	1.7	Gain	45	1.09	Normal	45	0.76	Normal	45	1.46	Normal	45	0.61	Loss
46	1.09	Normal	46	1.38	Normal	46	1.27	Normal	46	0.93	Normal	46	1.07	Normal	46	0.92	Normal
47	1.36	Normal	47	0.96	Normal	47	1.21	Normal	47	0.87	Normal	47	0.91	Normal	47	0.96	Normal
48	1.39	Normal	48	1.31	Normal	48	1.11	Normal	48	0.82	Normal	48	1.4	Normal	48	0.8	Normal
49	1.28	Normal	49	1.07	Normal	49	1.16	Normal	49	1.11	Normal	49	0.81	Normal	49	0.14	Loss
50	1.51	Gain	50	0.89	Normal	50	1.2	Normal	50	0.78	Normal	50	1.06	Normal	50	1.44	Normal
51	1.27	Normal	51	1.17	Normal	51	1	Normal	51	1.71	Normal	51	0.66	Normal	51	1.69	Gain
52	1.27	Normal	52	1.16	Normal	52	0.99	Normal	52	0.56	Normal	52	1.04	Normal	52	1.81	Gain
53	1.73	Gain	53	1.15	Normal	53	1.03	Normal	53	0.5	Normal	53	0.74	Normal	53	0.84	Normal
54	1.34	Normal	54	1.57	Gain	54	1.3	Normal	54	0.5	Normal	54	0.64	Normal	54	2.31	Gain
55	1.23	Normal	55	0.21	Loss	55	1.67	Gain	55	0.38	Loss	55	0.54	Loss	55	1.39	Gain
56	1.7	Gain	56	1.28	Normal	56	1.09	Normal	56	0.43	Loss	56	1.33	Gain	56	1.72	Gain
57	1.21	Normal	57	1.4	Gain	57	1.05	Normal	57	0.37	Loss	57	0.64	Loss	57	1.2	Normal
58	1.57	Gain	58	1.28	Normal	58	0.96	Normal	58	0.42	Loss	58	1.06	Normal	58	1.3	Normal
59	1.9	Gain	59	1.33	Normal	59	0.55	Loss	59	0.36	Loss	59	0.63	Loss	59	1.16	Normal
60	1.4	Normal	60	2.18	Gain	60	2.01	Gain	60	0.4	Loss	60	0.58	Loss	60	0.95	Normal
61	1.43	Gain	61	2.01	Gain	61	0.54	Loss	61	0.45	Loss	61	0.72	Loss	61	1.4	Gain
62	1.28	Normal	62	1.94	Gain	62	0.62	Normal	62	0.58	Normal	62	1.03	Normal	62	1.16	Normal
63	1.47	Gain	63	0.99	Normal	63	1.35	Normal	63	0.41	Loss	63	0.65	Loss	63	1.21	Normal
64	1.22	Normal	64	0.5	Loss	64	0.5	Loss	64	0.48	Normal	64	0.7	Loss	64	1.75	Gain
65	1.29	Normal	65	0.89	Normal	65	0.93	Normal	65	0.46	Loss	65	0.87	Normal	65	1.29	Normal
66	1.43	Gain	66	0.68	Loss	66	0.27	Loss	66	0.38	Loss	66	0.69	Loss	66	2.19	Gain
67	0.92	Normal	67	0.77	Normal	67	0.16	Loss	67	0.29	Loss	67	1.83	Gain
68	2.34	Gain	68	1.03	Normal	68	0.66	Loss	68	0.67	Normal	68	0.56	Loss
69	1.54	Gain	69	0.89	Normal	69	0.34	Loss	69	0.9	Normal	69	1.37	Gain
70	1.02	Normal	70	0.91	Normal	70	1.65	Gain	70	0.7	Normal	70	0.92	Normal
71	1.33	Normal	71	1.65	Gain	71	3.14	Gain	71	0.91	Normal	71	0.37	Loss
72	1.04	Normal	72	0.91	Normal	72	3.21	Gain	72	0.83	Normal	72	0.96	Normal
73	0.86	Normal	73	1.2	Normal	73	2.03	Gain	73	0.68	Normal	73	0.88	Normal
74	1.14	Normal	74	0.95	Normal	74	0.95	Normal	74	0.71	Normal	74	1.97	Gain
75	1.11	Normal	75	1.08	Normal	75	2.25	Gain	75	0.69	Normal	75	1.25	Gain
76	1.05	Normal	76	0.97	Normal	76	0.94	Normal	76	0.7	Normal	76	0.74	Loss
77	1.08	Normal	77	0.81	Normal	77	0.11	Loss	77	1.73	Normal	77	1.62	Gain
78	1	Normal	78	0.93	Normal	78	0.65	Loss	78	0.91	Normal	78	1.07	Normal
79	0.97	Normal	79	1.21	Normal	79	1.86	Gain	79	0.89	Normal	79	0.94	Normal
80	0.72	Normal	80	1.24	Normal	80	1.08	Normal	80	0.74	Normal	80	1.06	Normal
81	1.17	Normal	81	1.11	Normal	81	1.24	Normal	81	0.85	Normal	81	0.6	Loss
82	1.35	Normal	82	1.02	Normal	82	1.43	Gain	82	0.76	Normal	82	0.47	Loss
83	1.35	Normal	83	0.97	Normal	83	1.59	Gain	83	0.87	Normal	83	0.55	Loss
84	1.45	Gain	84	0.92	Normal	84	0.9	Normal	84	1.24	Normal
85	1.4	Normal	85	2.11	Gain	85	0.98	Normal	85	0.87	Normal
86	1.32	Normal	86	0.93	Normal	86	0.52	Loss	86	1.15	Normal
87	1.25	Normal	87	1.01	Normal	87	0.79	Normal	87	1.2	Normal
88	0.89	Normal	88	0.93	Normal	88	2.33	Gain	88	0.85	Normal
89	1.14	Normal	89	0.92	Normal	89	4.17	Gain	89	0.89	Normal
90	0.81	Normal	90	2.49	Gain	90	5.2	Gain	90	1.09	Normal
91	1.04	Normal	91	0.42	Normal	91	3.99	Gain	91	0.9	Normal
92	1.33	Normal	92	0.56	Normal	92	3.71	Gain	92	1.19	Normal
93	1.43	Normal	93	0.03	Loss	93	2.05	Gain	93	1.69	Normal
94	1.47	Normal	94	0.62	Normal	94	1.48	Gain	94	0.9	Normal
95	1.81	Normal	95	0.15	Loss	95	3.98	Gain	95	1.17	Normal
96	1.66	Normal	96	0.72	Normal	96	2.71	Gain	96	0.62	Normal
97	2.22	Gain	97	1.13	Normal	97	1.14	Normal	97	0.79	Normal
98	1.66	Normal	98	0.8	Normal	98	1.46	Gain	98	0.68	Normal
99	1.84	Normal	99	0.03	Loss	99	4.13	Gain	99	0.69	Normal
100	1.84	Normal	100	0.02	Loss	100	2.35	Gain	100	0.79	Normal
101	1.44	Normal	101	0.02	Loss	101	1.18	Normal	101	0.59	Normal
102	1.41	Normal	102	1.36	Normal	102	1.69	Gain	102	0.87	Normal
103	1.75	Normal	103	0.06	Loss	103	2.69	Gain
104	1.48	Normal	104	0.39	Loss	104	2.44	Gain
105	1.09	Normal	105	1.02	Normal
106	1.22	Normal	106	1.44	Normal
107	1.35	Normal	107	1.42	Normal
108	1.36	Normal	108	0.71	Normal
109	2.04	Normal	109	0.95	Normal
110	1.59	Normal	110	0.33	Loss
111	0.43	Loss	111	0.76	Normal
112	1.79	Normal	112	1.35	Normal
113	1.61	Normal	113	1.81	Normal
114	0.8	Normal	114	1.88	Normal
115	1.34	Normal	115	1.5	Normal
116	1.02	Normal	116	2.71	Gain
117	0.53	Normal	117	1.21	Normal
118	0.28	Loss	118	0.94	Normal
119	0.67	Normal	119	3.32	Gain
120	0.4	Loss	120	1.4	Normal
121	0.47	Normal	121	2.45	Normal
122	0.68	Normal	122	1.94	Normal
123	0.44	Normal	123	1.77	Normal
124	0.6	Normal	124	3.03	Gain
125	0.52	Normal	125	6.65	Gain
126	0.91	Normal	126	3.87	Gain
127	0.67	Normal	127	6.88	Gain
128	0.24	Loss	128	7.43	Gain
129	0.79	Normal	129	0.7	Normal
130	1.54	Normal	130	0.21	Loss
131	1.44	Normal	131	0.44	Normal
132	5.35	Gain	132	0.89	Normal
133	3.08	Gain	133	0.61	Normal
134	1.21	Normal	134	0.94	Normal
135	2.29	Gain	135	0.71	Normal
136	1.59	Normal	136	0.64	Normal
137	1.93	Normal	137	0.74	Normal
138	2.66	Gain	138	0.6	Normal
139	1.12	Normal	139	0.64	Normal
140	2.09	Gain	140	0.73	Normal
141	1.93	Normal	141	1.02	Normal
142	2.75	Gain	142	2.93	Gain
143	1.93	Normal	143	1.2	Normal
144	1.14	Normal	144	2.21	Gain
145	0.9	Normal	145	1.99	Gain
146	1.34	Normal	146	1.49	Normal
147	2.4	Gain	147	0.77	Normal
148	0.81	Normal	148	0.97	Normal
149	0.85	Normal	149	0.72	Normal
150	1.04	Normal	150	1	Normal
151	0.96	Normal	151	1.87	Normal
152	1.45	Normal	152	1.49	Normal
153	0.76	Normal	153	1.62	Normal
154	1.21	Normal	154	1.02	Normal
155	0.35	Loss	155	1.33	Normal
156	2.34	Gain	156	0.42	Loss
157	1.31	Normal	157	0.77	Normal
158	2.6	Gain	158	1.12	Normal
159	2.38	Gain	159	0.61	Normal
160	0.03	Loss	160	0.73	Normal
161	2.44	Gain	161	0.77	Normal
162	2.33	Gain	162	0.31	Loss
163	0.61	Normal	163	0.45	Loss
164	2.96	Gain	164	0.2	Loss
165	2.8	Gain	165	0.46	Loss
166	2.19	Normal	166	0.14	Loss
167	1.51	Normal	167	0.49	Loss
168	1.26	Gain	168	1.26	Normal
169	2.26	Normal	169	1.54	Normal
170	1.56	Normal	170	2.24	Gain
171	1.88	Normal	171	2.04	Gain
172	1.22	Normal	172	1.04	Normal
173	1.11	Normal	173	1.02	Normal
174	1.59	Normal	174	1.88	Normal
175	1.88	Normal	175	0.99	Normal
176	1.28	Normal	176	1.64	Normal
177	2.62	Gain	177	0.12	Loss
178	1.75	Normal	178	1.33	Normal
179	2.03	Gain	179	1.56	Normal
180	1.66	Normal	180	0.97	Normal
181	0.85	Normal	181	1.72	Normal
182	0.45	Loss	182	1.24	Normal
183	0.21	Loss	183	1.2	Normal
184	0.73	Normal	184	0.94	Normal
185	0.92	Normal	185	1.24	Normal
186	1.37	Normal	186	0.59	Normal
187	1.8	Normal	187	0.96	Normal
188	1.01	Normal
189	0	Loss
190	1.4	Normal
191	0.88	Normal
192	1.36	Normal
193	0	Loss
194	1.96	Normal
195	1.54	Normal
196	0.71	Normal
197	0.45	Loss
198	0.55	Normal
199	0.8	Normal
200	0.73	Normal
201	0.95	Normal
202	1.05	Normal
203	0.75	Normal
204	0.79	Normal
205	0.62	Normal
206	0.63	Normal
207	2.66	Gain
208	1.73	Normal
209	1.76	Normal
210	3.79	Gain
211	1.96	Normal
212	1.48	Normal
213	1.66	Normal
214	2.15	Gain
215	2.7	Gain
216	3.07	Gain
217	2.8	Gain
218	1.43	Normal
219	2.15	Gain
220	1.05	Normal
221	1.01	Normal
222	0.18	Loss
223	0.37	Loss
224	0.73	Normal
225	0.44	Loss
226	0.65	Normal
227	0.68	Normal
228	0.45	Loss
229	0.76	Normal
230	0.92	Normal
231	0.51	Normal
232	1.02	Normal
233	0.77	Normal
234	0.95	Normal
235	1.22	Normal
236	1.33	Normal
237	1.08	Normal
238	0.94	Normal
239	0.95	Normal
240	0.27	Loss
241	1.15	Normal
242	0.63	Normal
243	1.01	Normal
244	1.41	Normal
245	1.42	Normal
246	1	Normal
